# Supplementary material for: Description of two new filtering carnivore Drusus species (Limnephilidae, Drusinae) from the Western Balkans
Source: Zookeys. 2015 Jul 16;(513):79–104. doi: 10.3897/zookeys.513.9908 (PMC4524279; doi:10.3897/zookeys.513.9908)
Supplement: XML Treatment for Drusus krpachi [file zookeys.513.9908-treatment1.xml]

<!DOCTYPE tp:taxon-treatment
  PUBLIC "-//TaxonX//DTD Taxonomic Treatment Publishing DTD v0 20100105//EN" "tax-treatment-NSO.dtd">
<tp:taxon-treatment xmlns:tp="http://www.plazi.org/taxpub"><tp:treatment-meta><kwd-group><label>Taxon classification</label><kwd><named-content content-type="kingdom">Animalia</named-content></kwd><kwd><named-content content-type="order">Trichoptera</named-content></kwd><kwd><named-content content-type="family">Limnephilidae</named-content></kwd></kwd-group><mixed-citation publication-type="journal"><person-group><name><surname>Vitecek</surname><given-names>Simon</given-names></name><name><surname>Kučinić</surname><given-names>Mladen</given-names></name><name><surname>Oláh</surname><given-names>János</given-names></name><name><surname>Previšić</surname><given-names>Ana</given-names></name><name><surname>Bálint</surname><given-names>Miklós</given-names></name><name><surname>Keresztes</surname><given-names>Lujza</given-names></name><name><surname>Waringer</surname><given-names>Johann</given-names></name><name><surname>Pauls</surname><given-names>Steffen U.</given-names></name><name><surname>Graf</surname><given-names>Wolfram</given-names></name></person-group><article-title>Description of two new filtering carnivore <italic><tp:taxon-name><tp:taxon-name-part taxon-name-part-type="genus">Drusus</tp:taxon-name-part></tp:taxon-name></italic> species (<tp:taxon-name><tp:taxon-name-part taxon-name-part-type="family">Limnephilidae</tp:taxon-name-part></tp:taxon-name>, <tp:taxon-name><tp:taxon-name-part taxon-name-part-type="subfamily">Drusinae</tp:taxon-name-part></tp:taxon-name>) from the Western Balkans</article-title><source>Zookeys</source><day>16</day><month>7</month><year>2015</year><volume>2015</volume><issue>513</issue><fpage>79</fpage><lpage>104</lpage><pub-id pub-id-type="doi">10.3897/zookeys.513.9908</pub-id></mixed-citation></tp:treatment-meta><tp:nomenclature><tp:taxon-name>
                            <tp:taxon-name-part taxon-name-part-type="genus">Drusus</tp:taxon-name-part>
                            <tp:taxon-name-part taxon-name-part-type="species">krpachi</tp:taxon-name-part>
                            <object-id xmlns:xlink="http://www.w3.org/1999/xlink" content-type="zoobank" xlink:type="simple">http://zoobank.org/74BBEB74-1232-4B4E-934B-D8BE6433DDCB</object-id>
                        </tp:taxon-name><tp:taxon-authority>Kučinić, Graf &amp; Vitecek</tp:taxon-authority><tp:taxon-status xmlns:xlink="http://www.w3.org/1999/xlink" xlink:type="simple">sp. n.</tp:taxon-status><xref ref-type="fig" rid="F1">Fig. 1</xref></tp:nomenclature><tp:treatment-sec sec-type="material"><title>Material examined.</title><p><bold>Holotype.</bold> 1 male: Macedonia, Mavrovo National Park, Korab Mountains, česma Elem; <named-content xmlns:xlink="http://www.w3.org/1999/xlink" content-type="dwc:verbatimCoordinates" xlink:type="simple">N41.857, E 20.625</named-content>; leg. Kučinić, Krpač, Mihoci; 15.VIII.2011. Currently deposited in coll. WG, will be deposited in the Croatian Natural History Museum, Zagreb, Croatia.</p></tp:treatment-sec><tp:treatment-sec sec-type="Paratypes"><title>Paratypes.</title><p>3 males: Macedonia, Mavrovo National Park, Korab Mountains, Reč; leg. Krpač, Mihoci, Kučinić; 01.VIII.2011. Currently deposited in coll. MK, two paratypes will be deposited in the Macedonian Museum of Natural History, Skopje, Republic of Macedonia, one paratype will be deposited in coll. WG.</p></tp:treatment-sec><tp:treatment-sec sec-type="Type locality"><title>Type locality.</title><p>Macedonia, Korab Mountains.</p></tp:treatment-sec><tp:treatment-sec sec-type="Diagnosis"><title>Diagnosis.</title><p>Males of the new species are most similar to <italic><tp:taxon-name><tp:taxon-name-part taxon-name-part-type="genus">Drusus</tp:taxon-name-part> <tp:taxon-name-part taxon-name-part-type="species">macedonicus</tp:taxon-name-part></tp:taxon-name></italic>, but exhibit (1) a distally straight ventral half of segment IX; (2) a dorsally straight tip of the intermediate appendage distinctly separated by a proximal indentation and with small proximal and distal rough protrusions; (3) a conical inferior appendage with a proximal dorsal triangular protrusion; (4) parameres with three tines in the distal third in dorsal view. <italic><tp:taxon-name><tp:taxon-name-part taxon-name-part-type="genus">Drusus</tp:taxon-name-part> <tp:taxon-name-part taxon-name-part-type="species">macedonicus</tp:taxon-name-part></tp:taxon-name></italic> males have a distally concave ventral half of segment IX, intermediate appendages with two rough rounded dorsad protrusions but lacking a distinct proximal indentation, distally tapering inferior appendages, and parameres with a single tine in the distal third in dorsal view.</p></tp:treatment-sec><tp:treatment-sec sec-type="Description"><title>Description.</title><p><italic>Adults</italic>. Habitus yellow; sternites and tergites fawn; cephalic and thoracic setal areas pale; cephalic and thoracic setation blond, abdominal setation scarce, blond; legs fawn; haustellum and intersegmental integument pale, whitish; wings yellow with blond setae on veins and the membrane. Male maxillary palp 3-segmented. Forewing length 11 mm, spur formula 1–3–3.</p><p><italic>Male genitalia</italic> (Fig. <xref ref-type="fig" rid="F1">1</xref>). Tergite VIII (tVIII) fawn, setae absent; spinose area in lateral view approximately flat with slight dorsocaudal protrusion in cranial half, in dorsal view suboval; flanked by membranous, less sclerotized areas. Segment IX (IX) in lateral view ventrally straight distally; in caudal view dorsally approximately as wide as ventrally; with rounded lateral protrusion in the dorsal half (best seen in ventral view). Superior appendages (sup) in lateral view suboval, curved obtusely caudad in proximal third, proximally with slight dorsal protrusion, longest in anterioposterior axis: approximately 2.5 times longer than high; in dorsal view proximally slightly concave medially; medial transverse section oval. Intermediate appendages (int) in lateral view with subtriangular tip, rough areas concentrated on dorsal proximal and dorsal distal aspect; in dorsal view tips separated, oval, distally converging; in caudal view approximately triangular. Inferior appendages (inf; gonopods <italic>sensu</italic> <xref ref-type="bibr" rid="B56">Snodgrass 1935</xref>) in lateral view conical, proximally wide, distally slender, with proximal triangular protrusion dorsally; in ventral and dorsal view with small medial projection and slight notch. Parameres simple, in dorsal view with 3 tines in distal third: 2 mediolateral, 1 dorsal.</p><fig id="F1" position="float" orientation="portrait"><label>Figure 1.</label><caption><p>Male genitalia of <italic><tp:taxon-name><tp:taxon-name-part taxon-name-part-type="genus">Drusus</tp:taxon-name-part> <tp:taxon-name-part taxon-name-part-type="species">krpachi</tp:taxon-name-part></tp:taxon-name></italic> sp. n. <bold>A</bold> left lateral view <bold>B</bold> paramere, dorsal view <bold>C</bold> caudal view <bold>D</bold> dorsal view <bold>E</bold> ventral view. Abbreviations: tVIII tergite VIII, IX segment IX, sup superior appendage, int intermediate appendage, inf inferior appendage; arrow 1 indicates spinose area of tergite VIII, arrow 2 indicates lateral protrusion of segment IX. Scale bar denotes 1 mm. Del. Vitecek.</p></caption><graphic xmlns:xlink="http://www.w3.org/1999/xlink" xlink:href="zookeys-513-079-g001.jpg" position="float" orientation="portrait" xlink:type="simple" id="oo_47303.jpg"/></fig><p>Female and pupa unknown. Larval description and indentification key provided by <xref ref-type="bibr" rid="B63">Vitecek et al. (in press)</xref>.</p></tp:treatment-sec><tp:treatment-sec sec-type="Etymology"><title>Etymology.</title><p>Named after V. Krpač, Macedonian entomologist and collector of the species.</p></tp:treatment-sec><tp:treatment-sec sec-type="Distribution"><title>Distribution.</title><p>Micro-endemic of the Korab Mountains, Hellenic Western Balkans (ecoregion 6, <xref ref-type="bibr" rid="B21">Illies 1978</xref>) (Fig. <xref ref-type="fig" rid="F11">11</xref>).</p></tp:treatment-sec><tp:treatment-sec><!--Section generated to contain objects referenced in tp:taxon-treatment.--><fig id="F11" position="float" orientation="portrait"><label>Figure 11.</label><caption><p>Distribution of filtering carnivore <tp:taxon-name><tp:taxon-name-part taxon-name-part-type="subfamily">Drusinae</tp:taxon-name-part></tp:taxon-name>. Single records of endemic species are depicted as symbols, stroked or filled areas denote ranges of more widely distributed species with a higher number of occurrence records.</p></caption><graphic xmlns:xlink="http://www.w3.org/1999/xlink" xlink:href="zookeys-513-079-g011.jpg" position="float" orientation="portrait" xlink:type="simple" id="oo_47313.jpg"/></fig></tp:treatment-sec><ref-list><ref id="B56"><mixed-citation xmlns:xlink="http://www.w3.org/1999/xlink" xlink:type="simple"><person-group><name name-style="western"><surname>Snodgrass</surname><given-names>RE</given-names></name></person-group> (<year>1935</year>) <source>Principles of Insect Morphology.</source> <publisher-name>Cornell University Press</publisher-name>, <publisher-loc>Ithaca, New York</publisher-loc>, <size units="page">667 pp</size>. </mixed-citation></ref><ref id="B63"><mixed-citation xmlns:xlink="http://www.w3.org/1999/xlink" xlink:type="simple"><person-group><name name-style="western"><surname>Vitecek</surname><given-names>S</given-names></name><name name-style="western"><surname>Graf</surname><given-names>W</given-names></name><name name-style="western"><surname>Previšić</surname><given-names>A</given-names></name><name name-style="western"><surname>Kučinić</surname><given-names>M</given-names></name><name name-style="western"><surname>Oláh</surname><given-names>J</given-names></name><name name-style="western"><surname>Bálint</surname><given-names>M</given-names></name><name name-style="western"><surname>Keresztes</surname><given-names>L</given-names></name><name name-style="western"><surname>Pauls</surname><given-names>S</given-names></name><name name-style="western"><surname>Waringer</surname><given-names>J</given-names></name></person-group> (<year>in press</year>) <article-title>A hairy case: The evolution of filtering carnivorous <tp:taxon-name><tp:taxon-name-part taxon-name-part-type="subfamily">Drusinae</tp:taxon-name-part></tp:taxon-name> (<tp:taxon-name><tp:taxon-name-part taxon-name-part-type="family">Limnephilidae</tp:taxon-name-part></tp:taxon-name>, <tp:taxon-name><tp:taxon-name-part taxon-name-part-type="order">Trichoptera</tp:taxon-name-part></tp:taxon-name>).</article-title> <source>Molecular Phylogenetics and Evolution</source>. </mixed-citation></ref><ref id="B21"><mixed-citation xmlns:xlink="http://www.w3.org/1999/xlink" xlink:type="simple"><person-group><name name-style="western"><surname>Illies</surname><given-names>J</given-names></name></person-group> (<year>1978</year>) <source>Limnofauna Europaea. A Checklist of the Animals Inhabiting European Inland Waters, with an Account of their Distribution and Ecology</source>. <edition>2nd Edition</edition>, <publisher-name>Gustav Fischer Verlag</publisher-name>, <publisher-loc>Stuttgart</publisher-loc>, <size units="page">552 pp</size>. </mixed-citation></ref></ref-list></tp:taxon-treatment>
