# Supplementary material for: Description of two new filtering carnivore Drusus species (Limnephilidae, Drusinae) from the Western Balkans
Source: Zookeys. 2015 Jul 16;(513):79–104. doi: 10.3897/zookeys.513.9908 (PMC4524279; doi:10.3897/zookeys.513.9908)
Supplement: XML Treatment for Drusus malickyi [file zookeys.513.9908-treatment2.xml]

<!DOCTYPE tp:taxon-treatment
  PUBLIC "-//TaxonX//DTD Taxonomic Treatment Publishing DTD v0 20100105//EN" "tax-treatment-NSO.dtd">
<tp:taxon-treatment xmlns:tp="http://www.plazi.org/taxpub"><tp:treatment-meta><kwd-group><label>Taxon classification</label><kwd><named-content content-type="kingdom">Animalia</named-content></kwd><kwd><named-content content-type="order">Trichoptera</named-content></kwd><kwd><named-content content-type="family">Limnephilidae</named-content></kwd></kwd-group><mixed-citation publication-type="journal"><person-group><name><surname>Vitecek</surname><given-names>Simon</given-names></name><name><surname>Kučinić</surname><given-names>Mladen</given-names></name><name><surname>Oláh</surname><given-names>János</given-names></name><name><surname>Previšić</surname><given-names>Ana</given-names></name><name><surname>Bálint</surname><given-names>Miklós</given-names></name><name><surname>Keresztes</surname><given-names>Lujza</given-names></name><name><surname>Waringer</surname><given-names>Johann</given-names></name><name><surname>Pauls</surname><given-names>Steffen U.</given-names></name><name><surname>Graf</surname><given-names>Wolfram</given-names></name></person-group><article-title>Description of two new filtering carnivore <italic><tp:taxon-name><tp:taxon-name-part taxon-name-part-type="genus">Drusus</tp:taxon-name-part></tp:taxon-name></italic> species (<tp:taxon-name><tp:taxon-name-part taxon-name-part-type="family">Limnephilidae</tp:taxon-name-part></tp:taxon-name>, <tp:taxon-name><tp:taxon-name-part taxon-name-part-type="subfamily">Drusinae</tp:taxon-name-part></tp:taxon-name>) from the Western Balkans</article-title><source>Zookeys</source><day>16</day><month>7</month><year>2015</year><volume>2015</volume><issue>513</issue><fpage>79</fpage><lpage>104</lpage><pub-id pub-id-type="doi">10.3897/zookeys.513.9908</pub-id></mixed-citation></tp:treatment-meta><tp:nomenclature><tp:taxon-name>
                            <tp:taxon-name-part taxon-name-part-type="genus">Drusus</tp:taxon-name-part>
                            <tp:taxon-name-part taxon-name-part-type="species">malickyi</tp:taxon-name-part>
                            <object-id xmlns:xlink="http://www.w3.org/1999/xlink" content-type="zoobank" xlink:type="simple">http://zoobank.org/4A7440AE-973D-4F33-858C-D53A48EEF743</object-id>
                        </tp:taxon-name><tp:taxon-authority>Oláh &amp; Vitecek</tp:taxon-authority><tp:taxon-status xmlns:xlink="http://www.w3.org/1999/xlink" xlink:type="simple">sp. n.</tp:taxon-status><xref ref-type="fig" rid="F2">Fig. 2</xref><!--PageBreak--><!--PageBreak--></tp:nomenclature><tp:treatment-sec sec-type="material"><title>Material examined.</title><p><bold>Holotype.</bold> 1 male: Albania, Shkoder County, Shkoder District, Prokletije Mts, beech forest with brook above Okol; <named-content xmlns:xlink="http://www.w3.org/1999/xlink" content-type="dwc:verbatimCoordinates" xlink:type="simple">N42.42258, E19.76127</named-content>; leg. Puskas 05.IX.2013. Currently deposited in coll. WG, will be deposited in János Oláh Private Collection under national protection of the Hungarian Natural History Museum, Budapest, Hungary (JO).</p></tp:treatment-sec><tp:treatment-sec sec-type="Type locality"><title>Type locality.</title><p>Albania, Prokletije Mountains.</p></tp:treatment-sec><tp:treatment-sec sec-type="Diagnosis"><title>Diagnosis.</title><p>The holotype of the new species is most similar to <italic><tp:taxon-name><tp:taxon-name-part taxon-name-part-type="genus">Drusus</tp:taxon-name-part> <tp:taxon-name-part taxon-name-part-type="species">macedonicus</tp:taxon-name-part></tp:taxon-name></italic>, but exhibits (1) a sharp mediocaudal protrusion of segment IX; (2) a dorsally straight and rough tip of the intermediate appendage distinctly separated by a proximal indentation (3) a distinctly slender and constricted distal half of the inferior appendage in lateral view. <italic><tp:taxon-name><tp:taxon-name-part taxon-name-part-type="genus">Drusus</tp:taxon-name-part> <tp:taxon-name-part taxon-name-part-type="species">macedonicus</tp:taxon-name-part></tp:taxon-name></italic> males have a mediocaudal and a ventrocaudal protrusion of segment IX, intermediate appendages with two rough rounded dorsal protrusions but lacking a distinct proximal indentation, and to a lesser degree constricted inferior appendages.</p><!--PageBreak--></tp:treatment-sec><tp:treatment-sec sec-type="Description"><title>Description.</title><p><italic>Adult, holotype</italic>. Habitus yellow; sternites and tergites fawn; cephalic and thoracic setal areas pale; cephalic and thoracic setation blond, abdominal setation scarce, blond; legs fawn; haustellum and intersegmental integument pale, whitish; wings yellow with blond setae on veins and the membrane. Male maxillary palp 3-segmented, forewing length 10.9 mm, spur formula 1–3–3.</p><p><italic>Male genitalia</italic> (Fig. <xref ref-type="fig" rid="F2">2</xref>). Tergite VIII fawn, setae scarce; spinate area in lateral view approximately flat with slight dorsad protrusion in anterior half, in dorsal view suboval; flanked by membraneous, less sclerotized areas. Segment IX in lateral view with sharp medial caudal protrusion, ventrally concave distally; in caudal view wider dorsally than ventrally; with irregular triangular, rounded lateral protrusion in dorsal half (best seen in dorsal and ventral <!--PageBreak-->views). Superior appendages in lateral view suboval, curved obtusely caudad in proximal quarter, proximally with slight dorsal and distinct ventral protrusions, longest in anterioposterior axis: approximately 2.5 times longer than high; in dorsal view proximally concave medially; medial transverse section oval. Intermediate appendages in lateral view with subtriangular, dorsally rough tip; in dorsal view tips separated, wedge-shaped, approximately parallel; in caudal view approximately triangular. Inferior appendages in lateral view subtriangular, proximally somewhat bulbous, distally slender and distinctly constricted; in ventral and dorsal views with small medial protrusion and slight notch; in ventral view with longitudinal groove delimiting medial lobe. Parameres simple, in lateral view with 1 tine in distal third.</p><fig id="F2" position="float" orientation="portrait"><label>Figure 2.</label><caption><p>Male genitalia of <italic><tp:taxon-name><tp:taxon-name-part taxon-name-part-type="genus">Drusus</tp:taxon-name-part> <tp:taxon-name-part taxon-name-part-type="species">malickyi</tp:taxon-name-part></tp:taxon-name></italic> sp. n. <bold>A</bold> left lateral view <bold>B</bold> paramere, lateral view <bold>C</bold> caudal view <bold>D</bold> dorsal view <bold>E</bold> ventral view. Scale bar denotes 1 mm. Del. Vitecek.</p></caption><graphic xmlns:xlink="http://www.w3.org/1999/xlink" xlink:href="zookeys-513-079-g002.jpg" position="float" orientation="portrait" xlink:type="simple" id="oo_47304.jpg"/></fig><p>Female, pupa and fifth instar larva unknown.</p></tp:treatment-sec><tp:treatment-sec sec-type="Etymology"><title>Etymology.</title><p>Named after Hans Malicky, trichopterologist.</p></tp:treatment-sec><tp:treatment-sec sec-type="Distribution"><title>Distribution.</title><p>Micro-endemic of the Prokletije Mountains, Hellenic Western Balkans (ecoregion 6) (Fig. <xref ref-type="fig" rid="F11">11</xref>).</p></tp:treatment-sec><tp:treatment-sec><!--Section generated to contain objects referenced in tp:taxon-treatment.--><fig id="F11" position="float" orientation="portrait"><label>Figure 11.</label><caption><p>Distribution of filtering carnivore <tp:taxon-name><tp:taxon-name-part taxon-name-part-type="subfamily">Drusinae</tp:taxon-name-part></tp:taxon-name>. Single records of endemic species are depicted as symbols, stroked or filled areas denote ranges of more widely distributed species with a higher number of occurrence records.</p></caption><graphic xmlns:xlink="http://www.w3.org/1999/xlink" xlink:href="zookeys-513-079-g011.jpg" position="float" orientation="portrait" xlink:type="simple" id="oo_47313.jpg"/></fig></tp:treatment-sec></tp:taxon-treatment>
