# Supplementary material for: Description of two new filtering carnivore Drusus species (Limnephilidae, Drusinae) from the Western Balkans
Source: Zookeys. 2015 Jul 16;(513):79–104. doi: 10.3897/zookeys.513.9908 (PMC4524279; doi:10.3897/zookeys.513.9908)
Supplement: XML Treatment for Cryptothrix nebulicola [file zookeys.513.9908-treatment3.xml]

<!DOCTYPE tp:taxon-treatment
  PUBLIC "-//TaxonX//DTD Taxonomic Treatment Publishing DTD v0 20100105//EN" "tax-treatment-NSO.dtd">
<tp:taxon-treatment xmlns:tp="http://www.plazi.org/taxpub"><tp:treatment-meta><kwd-group><label>Taxon classification</label><kwd><named-content content-type="kingdom">Animalia</named-content></kwd><kwd><named-content content-type="order">Trichoptera</named-content></kwd><kwd><named-content content-type="family">Limnephilidae</named-content></kwd></kwd-group><mixed-citation publication-type="journal"><person-group><name><surname>Vitecek</surname><given-names>Simon</given-names></name><name><surname>Kučinić</surname><given-names>Mladen</given-names></name><name><surname>Oláh</surname><given-names>János</given-names></name><name><surname>Previšić</surname><given-names>Ana</given-names></name><name><surname>Bálint</surname><given-names>Miklós</given-names></name><name><surname>Keresztes</surname><given-names>Lujza</given-names></name><name><surname>Waringer</surname><given-names>Johann</given-names></name><name><surname>Pauls</surname><given-names>Steffen U.</given-names></name><name><surname>Graf</surname><given-names>Wolfram</given-names></name></person-group><article-title>Description of two new filtering carnivore <italic><tp:taxon-name><tp:taxon-name-part taxon-name-part-type="genus">Drusus</tp:taxon-name-part></tp:taxon-name></italic> species (<tp:taxon-name><tp:taxon-name-part taxon-name-part-type="family">Limnephilidae</tp:taxon-name-part></tp:taxon-name>, <tp:taxon-name><tp:taxon-name-part taxon-name-part-type="subfamily">Drusinae</tp:taxon-name-part></tp:taxon-name>) from the Western Balkans</article-title><source>Zookeys</source><day>16</day><month>7</month><year>2015</year><volume>2015</volume><issue>513</issue><fpage>79</fpage><lpage>104</lpage><pub-id pub-id-type="doi">10.3897/zookeys.513.9908</pub-id></mixed-citation></tp:treatment-meta><tp:nomenclature><tp:taxon-name>
                            <tp:taxon-name-part taxon-name-part-type="genus">Cryptothrix</tp:taxon-name-part>
                            <tp:taxon-name-part taxon-name-part-type="species">nebulicola</tp:taxon-name-part>
                        </tp:taxon-name><tp:taxon-authority>McLachlan, 1867</tp:taxon-authority><xref ref-type="fig" rid="F3">Fig. 3</xref></tp:nomenclature><tp:treatment-sec sec-type="material"><title>Material examined.</title><p>1 male: Italy, Torino, Traversella, Fondo, Burdeivier brook; leg. Vincon; 12.VII.2012. 12 males: Italy, San Marco Pass; leg. Graf; 14.VIII.2000; in coll. WG.</p></tp:treatment-sec><tp:treatment-sec sec-type="Type locality"><title>Type locality.</title><p>Switzerland, Canton of Valais, Maienwang (Grimselpass).</p></tp:treatment-sec><tp:treatment-sec sec-type="Description"><title>Description.</title><p><italic>Adults.</italic> Habitus dark; sternites and tergites brown; cephalic and thoracic setal areas pale; cephalic, thoracic and abdominal setation blond; legs light brown to fawn, proximally darker; haustellum and intersegmental integument pale, whitish; wings dark, with dark setae. Male maxillary palp 3-segmented; forewing length 8–10 mm; spur formula 1–2–2.</p><p><italic>Male genitalia</italic> (Fig. <xref ref-type="fig" rid="F3">3</xref>). Tergite VIII brown, with lighter areas around alveoli; setation abundant; spinose area approximately rectangular in dorsal view; flanked by membraneous, less sclerotized areas. Segment IX in lateral view ventrally slightly concave distally; in caudal view wider dorsally than ventrally; with long, round, wedge-shaped protrusion in dorsal half (best seen in ventral view). Superior appendages in lateral view suboval, curved obtusely caudad in proximal fifth, proximally dorsal somewhat protuberant, tips slightly curved dorsad, longest in anterioposterior axis: approximately 2 times longer than high; in dorsal view medially concave, tips converging; medial transverse section lateroventrally curviconvex suboval. Intermediate appendages in lateral, dorsal and caudal views dorsally with 2 distinct tips, the proximal tip rounded, rough, the distal tip pointed, smooth; in caudal view approximately an isoceles trapezium. Inferior appendages in lateral view roughly triangular, proximally constricted, ventrocaudally slightly concave; in dorsal and ventral views tips converging; in ventral view with longitudinal groove delimiting medial lobe. Parameres simple, rodlike, medially and distally somewhat bulbous.</p><fig id="F3" position="float" orientation="portrait"><label>Figure 3.</label><caption><p>Male genitalia of <italic><tp:taxon-name><tp:taxon-name-part taxon-name-part-type="genus">Cryptothrix</tp:taxon-name-part> <tp:taxon-name-part taxon-name-part-type="species">nebulicola</tp:taxon-name-part></tp:taxon-name></italic>. <bold>A</bold> left lateral view <bold>B</bold> paramere, lateral view <bold>C</bold> caudal view <bold>D</bold> dorsal view <bold>E</bold> ventral view. Scale bar denotes 1 mm. Del. Vitecek.</p></caption><graphic xmlns:xlink="http://www.w3.org/1999/xlink" xlink:href="zookeys-513-079-g003.jpg" position="float" orientation="portrait" xlink:type="simple" id="oo_47305.jpg"/></fig><p>Female depicted by <xref ref-type="bibr" rid="B53">Schmid (1956)</xref>, <xref ref-type="bibr" rid="B30">Malicky (2004)</xref>; larva in key presented by <xref ref-type="bibr" rid="B65">Waringer and Graf (2011)</xref>, <xref ref-type="bibr" rid="B63">Vitecek et al. (in press)</xref>; pupa unknown.</p></tp:treatment-sec><tp:treatment-sec sec-type="Distribution"><title>Distribution.</title><p>Regionally in the Western Alps (ecoregion 4) (Fig. <xref ref-type="fig" rid="F11">11</xref>).</p></tp:treatment-sec><tp:treatment-sec><!--Section generated to contain objects referenced in tp:taxon-treatment.--><fig id="F11" position="float" orientation="portrait"><label>Figure 11.</label><caption><p>Distribution of filtering carnivore <tp:taxon-name><tp:taxon-name-part taxon-name-part-type="subfamily">Drusinae</tp:taxon-name-part></tp:taxon-name>. Single records of endemic species are depicted as symbols, stroked or filled areas denote ranges of more widely distributed species with a higher number of occurrence records.</p></caption><graphic xmlns:xlink="http://www.w3.org/1999/xlink" xlink:href="zookeys-513-079-g011.jpg" position="float" orientation="portrait" xlink:type="simple" id="oo_47313.jpg"/></fig></tp:treatment-sec><ref-list><ref id="B53"><mixed-citation xmlns:xlink="http://www.w3.org/1999/xlink" xlink:type="simple"><person-group><name name-style="western"><surname>Schmid</surname><given-names>F</given-names></name></person-group> (<year>1956</year>) <article-title>La sous-famille des <tp:taxon-name><tp:taxon-name-part taxon-name-part-type="subfamily">Drusinae</tp:taxon-name-part></tp:taxon-name> (<tp:taxon-name><tp:taxon-name-part taxon-name-part-type="order">Trichoptera</tp:taxon-name-part></tp:taxon-name>, <tp:taxon-name><tp:taxon-name-part taxon-name-part-type="family">Limnophilidae</tp:taxon-name-part></tp:taxon-name>).</article-title> <source>Mémoires de l’Institut Royal des Sciences Naturelles de Belgique</source>, <series>2. serie</series>, <volume>55</volume>: <fpage>1</fpage>–<lpage>92</lpage>. </mixed-citation></ref><ref id="B30"><mixed-citation xmlns:xlink="http://www.w3.org/1999/xlink" xlink:type="simple"><person-group><name name-style="western"><surname>Malicky</surname><given-names>H</given-names></name></person-group> (<year>2004</year>) <source>Atlas of European <tp:taxon-name><tp:taxon-name-part taxon-name-part-type="order">Trichoptera</tp:taxon-name-part></tp:taxon-name></source>, <edition>Second edition</edition>. <publisher-name>Springer</publisher-name>, <size units="page">359 pp</size>. </mixed-citation></ref><ref id="B65"><mixed-citation xmlns:xlink="http://www.w3.org/1999/xlink" xlink:type="simple"><person-group><name name-style="western"><surname>Waringer</surname><given-names>J</given-names></name><name name-style="western"><surname>Graf</surname><given-names>W</given-names></name></person-group> (<year>2011</year>) <source>Atlas of Central European <tp:taxon-name><tp:taxon-name-part taxon-name-part-type="order">Trichoptera</tp:taxon-name-part></tp:taxon-name> Larvae.</source> <publisher-name>Erik Mauch Verlag</publisher-name>, <publisher-loc>Dinkelscherben</publisher-loc>, <size units="page">468 pp</size>. </mixed-citation></ref><ref id="B63"><mixed-citation xmlns:xlink="http://www.w3.org/1999/xlink" xlink:type="simple"><person-group><name name-style="western"><surname>Vitecek</surname><given-names>S</given-names></name><name name-style="western"><surname>Graf</surname><given-names>W</given-names></name><name name-style="western"><surname>Previšić</surname><given-names>A</given-names></name><name name-style="western"><surname>Kučinić</surname><given-names>M</given-names></name><name name-style="western"><surname>Oláh</surname><given-names>J</given-names></name><name name-style="western"><surname>Bálint</surname><given-names>M</given-names></name><name name-style="western"><surname>Keresztes</surname><given-names>L</given-names></name><name name-style="western"><surname>Pauls</surname><given-names>S</given-names></name><name name-style="western"><surname>Waringer</surname><given-names>J</given-names></name></person-group> (<year>in press</year>) <article-title>A hairy case: The evolution of filtering carnivorous <tp:taxon-name><tp:taxon-name-part taxon-name-part-type="subfamily">Drusinae</tp:taxon-name-part></tp:taxon-name> (<tp:taxon-name><tp:taxon-name-part taxon-name-part-type="family">Limnephilidae</tp:taxon-name-part></tp:taxon-name>, <tp:taxon-name><tp:taxon-name-part taxon-name-part-type="order">Trichoptera</tp:taxon-name-part></tp:taxon-name>).</article-title> <source>Molecular Phylogenetics and Evolution</source>. </mixed-citation></ref></ref-list></tp:taxon-treatment>
