# Supplementary material for: Description of two new filtering carnivore Drusus species (Limnephilidae, Drusinae) from the Western Balkans
Source: Zookeys. 2015 Jul 16;(513):79–104. doi: 10.3897/zookeys.513.9908 (PMC4524279; doi:10.3897/zookeys.513.9908)
Supplement: XML Treatment for Drusus discolor [file zookeys.513.9908-treatment5.xml]

<!DOCTYPE tp:taxon-treatment
  PUBLIC "-//TaxonX//DTD Taxonomic Treatment Publishing DTD v0 20100105//EN" "tax-treatment-NSO.dtd">
<tp:taxon-treatment xmlns:tp="http://www.plazi.org/taxpub"><tp:treatment-meta><kwd-group><label>Taxon classification</label><kwd><named-content content-type="kingdom">Animalia</named-content></kwd><kwd><named-content content-type="order">Trichoptera</named-content></kwd><kwd><named-content content-type="family">Limnephilidae</named-content></kwd></kwd-group><mixed-citation publication-type="journal"><person-group><name><surname>Vitecek</surname><given-names>Simon</given-names></name><name><surname>Kučinić</surname><given-names>Mladen</given-names></name><name><surname>Oláh</surname><given-names>János</given-names></name><name><surname>Previšić</surname><given-names>Ana</given-names></name><name><surname>Bálint</surname><given-names>Miklós</given-names></name><name><surname>Keresztes</surname><given-names>Lujza</given-names></name><name><surname>Waringer</surname><given-names>Johann</given-names></name><name><surname>Pauls</surname><given-names>Steffen U.</given-names></name><name><surname>Graf</surname><given-names>Wolfram</given-names></name></person-group><article-title>Description of two new filtering carnivore <italic><tp:taxon-name><tp:taxon-name-part taxon-name-part-type="genus">Drusus</tp:taxon-name-part></tp:taxon-name></italic> species (<tp:taxon-name><tp:taxon-name-part taxon-name-part-type="family">Limnephilidae</tp:taxon-name-part></tp:taxon-name>, <tp:taxon-name><tp:taxon-name-part taxon-name-part-type="subfamily">Drusinae</tp:taxon-name-part></tp:taxon-name>) from the Western Balkans</article-title><source>Zookeys</source><day>16</day><month>7</month><year>2015</year><volume>2015</volume><issue>513</issue><fpage>79</fpage><lpage>104</lpage><pub-id pub-id-type="doi">10.3897/zookeys.513.9908</pub-id></mixed-citation></tp:treatment-meta><tp:nomenclature><tp:taxon-name>
                            <tp:taxon-name-part taxon-name-part-type="genus">Drusus</tp:taxon-name-part>
                            <tp:taxon-name-part taxon-name-part-type="species">discolor</tp:taxon-name-part>
                        </tp:taxon-name><tp:taxon-authority>Rambur, 1842</tp:taxon-authority><xref ref-type="fig" rid="F5">Fig. 5</xref><!--PageBreak--></tp:nomenclature><tp:treatment-sec sec-type="material"><title>Material examined.</title><p>3 males: France, Mt. Canigou; <named-content xmlns:xlink="http://www.w3.org/1999/xlink" content-type="dwc:verbatimCoordinates" xlink:type="simple">N42.4864, E2.4139</named-content>; leg. Graf; 12.VII.2012; in coll. WG. 2 males: France, St. Pierre de la Martin; <named-content xmlns:xlink="http://www.w3.org/1999/xlink" content-type="dwc:verbatimCoordinates" xlink:type="simple">N42.9597, E0.8290</named-content>; leg. Graf; 22.VII.2012; in coll. WG. 7 males: Austria, Gurkursprung; leg. Wieser; 13.VII.1997; in coll. WG. 22 males: Switzerland, Val Munstair; <named-content xmlns:xlink="http://www.w3.org/1999/xlink" content-type="dwc:verbatimCoordinates" xlink:type="simple">N46.5852, E10.4544</named-content>; leg. Graf; 20.VII.2006; in coll. WG. 1 male: Montenegro, Brodavac, right tributary of Peručica; <named-content xmlns:xlink="http://www.w3.org/1999/xlink" content-type="dwc:verbatimCoordinates" xlink:type="simple">N42.6859, E19.7364</named-content>; leg. A. Previšić; 10.VII.2013; in coll. AP.</p></tp:treatment-sec><tp:treatment-sec sec-type="Type locality"><title>Type locality.</title><p>France, Rhône-Alpes, Haute-Savoie, Chamonix valley.</p></tp:treatment-sec><tp:treatment-sec sec-type="Description"><title>Description.</title><p><italic>Adults.</italic> Habitus fawn to brown; sternites and tergites fawn to brown; cephalic and thoracic setal areas pale; cephalic, thoracic and abdominal setation blond; legs fawn, proximally darker; haustellum and intersegmental integument pale, whitish; wings blond-brown, with blond-brown setae on veins and blond setae on membrane. Male maxillary palp 3-segmented; forewing length 12–15 mm, spur formula 1–3–3.</p><p><italic>Male genitalia</italic> (Fig. <xref ref-type="fig" rid="F5">5</xref>). Tergite VIII light brown, setation scarce, in lateral view with distinct cranial dorsal protuberance; spinose area in lateral view with distinct dorsal protrusion and dorsomedial caudal protrusion, in dorsal view suboval, caudally straight; flanked by membraneous, less sclerotized areas. Segment IX in lateral view ventrally distinctly concave distally; in caudal view dorsally approximately as wide as ventrally; with a distinct, caudally straight rounded protrusion indorsal half (best seen in ventral view). Superior appendages in lateral view suboval, curved obtusely caudad in proximal half, proximal half with distinct dorsal protrusion, approximately as long as high; in dorsal view medially concave; medial transverse section suboval. Intermediate appendages in lateral view medially approximately straight, dorsally with rounded, rough tip; in dorsal view tips separate, oval, distally converging; in caudal view approximately triangular with dorsally diverging tips. Inferior appendages in lateral view conical; in ventral and dorsal views with distinct medial protrusion and distinct notch; in ventral view with longitudinal groove delimiting medial lobe. Parameres simple with single bulbously based tine in distal third.</p><fig id="F5" position="float" orientation="portrait"><label>Figure 5.</label><caption><p>Male genitalia of <italic><tp:taxon-name><tp:taxon-name-part taxon-name-part-type="genus">Drusus</tp:taxon-name-part> <tp:taxon-name-part taxon-name-part-type="species">discolor</tp:taxon-name-part></tp:taxon-name></italic>. <bold>A</bold> left lateral view <bold>B</bold> paramere, lateral view <bold>C</bold> caudal view <bold>D</bold> dorsal view <bold>E</bold> ventral view. Scale bar denotes 1 mm. Del. Vitecek.</p></caption><graphic xmlns:xlink="http://www.w3.org/1999/xlink" xlink:href="zookeys-513-079-g005.jpg" position="float" orientation="portrait" xlink:type="simple" id="oo_47307.jpg"/></fig><p>Female depicted by <xref ref-type="bibr" rid="B53">Schmid (1956)</xref>, <xref ref-type="bibr" rid="B30">Malicky (2004)</xref>; larva in key presented by <xref ref-type="bibr" rid="B65">Waringer and Graf (2011)</xref>, <xref ref-type="bibr" rid="B63">Vitecek et al. (in press)</xref>; pupa unknown.</p></tp:treatment-sec><tp:treatment-sec sec-type="Distribution"><title>Distribution.</title><p>This species is one of the most widespread <tp:taxon-name><tp:taxon-name-part taxon-name-part-type="subfamily">Drusinae</tp:taxon-name-part></tp:taxon-name> species, covering all major European mountain ranges from the Carpathians to the Pyrenees (ecoregions 1–10) (Fig. <xref ref-type="fig" rid="F11">11</xref>).</p><!--PageBreak--></tp:treatment-sec><tp:treatment-sec><!--Section generated to contain objects referenced in tp:taxon-treatment.--><fig id="F11" position="float" orientation="portrait"><label>Figure 11.</label><caption><p>Distribution of filtering carnivore <tp:taxon-name><tp:taxon-name-part taxon-name-part-type="subfamily">Drusinae</tp:taxon-name-part></tp:taxon-name>. Single records of endemic species are depicted as symbols, stroked or filled areas denote ranges of more widely distributed species with a higher number of occurrence records.</p></caption><graphic xmlns:xlink="http://www.w3.org/1999/xlink" xlink:href="zookeys-513-079-g011.jpg" position="float" orientation="portrait" xlink:type="simple" id="oo_47313.jpg"/></fig></tp:treatment-sec><ref-list><ref id="B53"><mixed-citation xmlns:xlink="http://www.w3.org/1999/xlink" xlink:type="simple"><person-group><name name-style="western"><surname>Schmid</surname><given-names>F</given-names></name></person-group> (<year>1956</year>) <article-title>La sous-famille des <tp:taxon-name><tp:taxon-name-part taxon-name-part-type="subfamily">Drusinae</tp:taxon-name-part></tp:taxon-name> (<tp:taxon-name><tp:taxon-name-part taxon-name-part-type="order">Trichoptera</tp:taxon-name-part></tp:taxon-name>, <tp:taxon-name><tp:taxon-name-part taxon-name-part-type="family">Limnophilidae</tp:taxon-name-part></tp:taxon-name>).</article-title> <source>Mémoires de l’Institut Royal des Sciences Naturelles de Belgique</source>, <series>2. serie</series>, <volume>55</volume>: <fpage>1</fpage>–<lpage>92</lpage>. </mixed-citation></ref><ref id="B30"><mixed-citation xmlns:xlink="http://www.w3.org/1999/xlink" xlink:type="simple"><person-group><name name-style="western"><surname>Malicky</surname><given-names>H</given-names></name></person-group> (<year>2004</year>) <source>Atlas of European <tp:taxon-name><tp:taxon-name-part taxon-name-part-type="order">Trichoptera</tp:taxon-name-part></tp:taxon-name></source>, <edition>Second edition</edition>. <publisher-name>Springer</publisher-name>, <size units="page">359 pp</size>. </mixed-citation></ref><ref id="B65"><mixed-citation xmlns:xlink="http://www.w3.org/1999/xlink" xlink:type="simple"><person-group><name name-style="western"><surname>Waringer</surname><given-names>J</given-names></name><name name-style="western"><surname>Graf</surname><given-names>W</given-names></name></person-group> (<year>2011</year>) <source>Atlas of Central European <tp:taxon-name><tp:taxon-name-part taxon-name-part-type="order">Trichoptera</tp:taxon-name-part></tp:taxon-name> Larvae.</source> <publisher-name>Erik Mauch Verlag</publisher-name>, <publisher-loc>Dinkelscherben</publisher-loc>, <size units="page">468 pp</size>. </mixed-citation></ref><ref id="B63"><mixed-citation xmlns:xlink="http://www.w3.org/1999/xlink" xlink:type="simple"><person-group><name name-style="western"><surname>Vitecek</surname><given-names>S</given-names></name><name name-style="western"><surname>Graf</surname><given-names>W</given-names></name><name name-style="western"><surname>Previšić</surname><given-names>A</given-names></name><name name-style="western"><surname>Kučinić</surname><given-names>M</given-names></name><name name-style="western"><surname>Oláh</surname><given-names>J</given-names></name><name name-style="western"><surname>Bálint</surname><given-names>M</given-names></name><name name-style="western"><surname>Keresztes</surname><given-names>L</given-names></name><name name-style="western"><surname>Pauls</surname><given-names>S</given-names></name><name name-style="western"><surname>Waringer</surname><given-names>J</given-names></name></person-group> (<year>in press</year>) <article-title>A hairy case: The evolution of filtering carnivorous <tp:taxon-name><tp:taxon-name-part taxon-name-part-type="subfamily">Drusinae</tp:taxon-name-part></tp:taxon-name> (<tp:taxon-name><tp:taxon-name-part taxon-name-part-type="family">Limnephilidae</tp:taxon-name-part></tp:taxon-name>, <tp:taxon-name><tp:taxon-name-part taxon-name-part-type="order">Trichoptera</tp:taxon-name-part></tp:taxon-name>).</article-title> <source>Molecular Phylogenetics and Evolution</source>. </mixed-citation></ref></ref-list></tp:taxon-treatment>
