# Supplementary material for: Description of two new filtering carnivore Drusus species (Limnephilidae, Drusinae) from the Western Balkans
Source: Zookeys. 2015 Jul 16;(513):79–104. doi: 10.3897/zookeys.513.9908 (PMC4524279; doi:10.3897/zookeys.513.9908)
Supplement: XML Treatment for Drusus macedonicus [file zookeys.513.9908-treatment6.xml]

<!DOCTYPE tp:taxon-treatment
  PUBLIC "-//TaxonX//DTD Taxonomic Treatment Publishing DTD v0 20100105//EN" "tax-treatment-NSO.dtd">
<tp:taxon-treatment xmlns:tp="http://www.plazi.org/taxpub"><tp:treatment-meta><kwd-group><label>Taxon classification</label><kwd><named-content content-type="kingdom">Animalia</named-content></kwd><kwd><named-content content-type="order">Trichoptera</named-content></kwd><kwd><named-content content-type="family">Limnephilidae</named-content></kwd></kwd-group><mixed-citation publication-type="journal"><person-group><name><surname>Vitecek</surname><given-names>Simon</given-names></name><name><surname>Kučinić</surname><given-names>Mladen</given-names></name><name><surname>Oláh</surname><given-names>János</given-names></name><name><surname>Previšić</surname><given-names>Ana</given-names></name><name><surname>Bálint</surname><given-names>Miklós</given-names></name><name><surname>Keresztes</surname><given-names>Lujza</given-names></name><name><surname>Waringer</surname><given-names>Johann</given-names></name><name><surname>Pauls</surname><given-names>Steffen U.</given-names></name><name><surname>Graf</surname><given-names>Wolfram</given-names></name></person-group><article-title>Description of two new filtering carnivore <italic><tp:taxon-name><tp:taxon-name-part taxon-name-part-type="genus">Drusus</tp:taxon-name-part></tp:taxon-name></italic> species (<tp:taxon-name><tp:taxon-name-part taxon-name-part-type="family">Limnephilidae</tp:taxon-name-part></tp:taxon-name>, <tp:taxon-name><tp:taxon-name-part taxon-name-part-type="subfamily">Drusinae</tp:taxon-name-part></tp:taxon-name>) from the Western Balkans</article-title><source>Zookeys</source><day>16</day><month>7</month><year>2015</year><volume>2015</volume><issue>513</issue><fpage>79</fpage><lpage>104</lpage><pub-id pub-id-type="doi">10.3897/zookeys.513.9908</pub-id></mixed-citation></tp:treatment-meta><tp:nomenclature><tp:taxon-name>
                            <tp:taxon-name-part taxon-name-part-type="genus">Drusus</tp:taxon-name-part>
                            <tp:taxon-name-part taxon-name-part-type="species">macedonicus</tp:taxon-name-part>
                        </tp:taxon-name><tp:taxon-authority>Schmid, 1956</tp:taxon-authority><xref ref-type="fig" rid="F6">Fig. 6</xref></tp:nomenclature><tp:treatment-sec sec-type="material"><title>Material examined.</title><p>1 male: Macedonia, Jablanica Mt., Labunište; <named-content xmlns:xlink="http://www.w3.org/1999/xlink" content-type="dwc:verbatimCoordinates" xlink:type="simple">N41.271841, E20.558136</named-content>; leg. Kučinić and Krpač; 19.IX.2013; in coll. MK. 1 male: Macedonia, Pelister Mt., springs of Caparska reka; <named-content xmlns:xlink="http://www.w3.org/1999/xlink" content-type="dwc:verbatimCoordinates" xlink:type="simple">N41.003889, E21.167944</named-content>; leg. Graf and Previšić; 07.VII.2010; in coll. WG.</p></tp:treatment-sec><tp:treatment-sec sec-type="Type locality"><title>Type locality.</title><p>Macedonia, Pelister Mountains.</p></tp:treatment-sec><tp:treatment-sec sec-type="Description"><title>Description.</title><p><italic>Adults.</italic> Habitus yellow; sternites and tergites fawn; cephalic and thoracic setal areas pale; cephalic and thoracic setation blond, abdominal setation scarce, blond; legs fawn; haustellum and intersegmental integument pale, whitish; wings yellow with blond setae on veins and membrane. Male maxillary palp 3-segmented; forewing length 10–12 mm; spur formula 1–3–3.</p><p><italic>Male genitalia</italic> (Fig. <xref ref-type="fig" rid="F6">6</xref>). Tergite VIII fawn, setation lateral, scarce; spinose area in lateral view approximately flat, in dorsal view suboval, tapering cranially; flanked by membraneous, less sclerotized areas. Segment IX in lateral view ventrally deeply concave distally, with distinct medial and ventral caudad protrusion; in caudal view slightly wider dorsally than ventrally; with sharp, caudally approximately straight protrusion in dorsal half (best seen in dorsal and ventral views). Superior appendages in lateral view irregularly suboval, curved obtusely caudad in proximal quarter, proximally with an irregular dorsal and irregular ventral protuberance, longest in anterioposterior axis: approximately 2.5 times longer than high; in dorsal view proximally slightly concave medially; medial transverse section suboval. Intermediate appendages in lateral view with two rough tips: 1 curved dorso-posteriorly, 1 central, rounded; in dorsal view posterior tips adjacent, parallel; in caudal view subtriangular with slender lateral projections. Inferior appendages in lateral view approximately conical, proximally wide, distally slender; in ventral and dorsal views with medial tip and notch, separated by slight notch; in ventral view with longitudinal groove delimiting medial lobe. Parameres simple, with single dorsal tine in distal third.</p><fig id="F6" position="float" orientation="portrait"><label>Figure 6.</label><caption><p>Male genitalia of <italic><tp:taxon-name><tp:taxon-name-part taxon-name-part-type="genus">Drusus</tp:taxon-name-part> <tp:taxon-name-part taxon-name-part-type="species">macedonicus</tp:taxon-name-part></tp:taxon-name></italic>. <bold>A</bold> left lateral view <bold>B</bold> paramere, lateral view <bold>C</bold> caudal view <bold>D</bold> dorsal view <bold>E</bold> ventral view. Scale bar denotes 1 mm. Del. Vitecek.</p></caption><graphic xmlns:xlink="http://www.w3.org/1999/xlink" xlink:href="zookeys-513-079-g006.jpg" position="float" orientation="portrait" xlink:type="simple" id="oo_47308.jpg"/></fig><p>Female depicted by <xref ref-type="bibr" rid="B53">Schmid (1956)</xref>, <xref ref-type="bibr" rid="B30">Malicky (2004)</xref>; larva in key presented by <xref ref-type="bibr" rid="B63">Vitecek et al. (in press)</xref>; pupa unknown.</p></tp:treatment-sec><tp:treatment-sec sec-type="Distribution"><title>Distribution.</title><p>Micro-endemic of the Pelister and Jablanica Mountains, Hellenic Western Balkans (ecoregion 6) (Fig. <xref ref-type="fig" rid="F11">11</xref>).</p></tp:treatment-sec><tp:treatment-sec><!--Section generated to contain objects referenced in tp:taxon-treatment.--><fig id="F11" position="float" orientation="portrait"><label>Figure 11.</label><caption><p>Distribution of filtering carnivore <tp:taxon-name><tp:taxon-name-part taxon-name-part-type="subfamily">Drusinae</tp:taxon-name-part></tp:taxon-name>. Single records of endemic species are depicted as symbols, stroked or filled areas denote ranges of more widely distributed species with a higher number of occurrence records.</p></caption><graphic xmlns:xlink="http://www.w3.org/1999/xlink" xlink:href="zookeys-513-079-g011.jpg" position="float" orientation="portrait" xlink:type="simple" id="oo_47313.jpg"/></fig></tp:treatment-sec><ref-list><ref id="B53"><mixed-citation xmlns:xlink="http://www.w3.org/1999/xlink" xlink:type="simple"><person-group><name name-style="western"><surname>Schmid</surname><given-names>F</given-names></name></person-group> (<year>1956</year>) <article-title>La sous-famille des <tp:taxon-name><tp:taxon-name-part taxon-name-part-type="subfamily">Drusinae</tp:taxon-name-part></tp:taxon-name> (<tp:taxon-name><tp:taxon-name-part taxon-name-part-type="order">Trichoptera</tp:taxon-name-part></tp:taxon-name>, <tp:taxon-name><tp:taxon-name-part taxon-name-part-type="family">Limnophilidae</tp:taxon-name-part></tp:taxon-name>).</article-title> <source>Mémoires de l’Institut Royal des Sciences Naturelles de Belgique</source>, <series>2. serie</series>, <volume>55</volume>: <fpage>1</fpage>–<lpage>92</lpage>. </mixed-citation></ref><ref id="B30"><mixed-citation xmlns:xlink="http://www.w3.org/1999/xlink" xlink:type="simple"><person-group><name name-style="western"><surname>Malicky</surname><given-names>H</given-names></name></person-group> (<year>2004</year>) <source>Atlas of European <tp:taxon-name><tp:taxon-name-part taxon-name-part-type="order">Trichoptera</tp:taxon-name-part></tp:taxon-name></source>, <edition>Second edition</edition>. <publisher-name>Springer</publisher-name>, <size units="page">359 pp</size>. </mixed-citation></ref><ref id="B63"><mixed-citation xmlns:xlink="http://www.w3.org/1999/xlink" xlink:type="simple"><person-group><name name-style="western"><surname>Vitecek</surname><given-names>S</given-names></name><name name-style="western"><surname>Graf</surname><given-names>W</given-names></name><name name-style="western"><surname>Previšić</surname><given-names>A</given-names></name><name name-style="western"><surname>Kučinić</surname><given-names>M</given-names></name><name name-style="western"><surname>Oláh</surname><given-names>J</given-names></name><name name-style="western"><surname>Bálint</surname><given-names>M</given-names></name><name name-style="western"><surname>Keresztes</surname><given-names>L</given-names></name><name name-style="western"><surname>Pauls</surname><given-names>S</given-names></name><name name-style="western"><surname>Waringer</surname><given-names>J</given-names></name></person-group> (<year>in press</year>) <article-title>A hairy case: The evolution of filtering carnivorous <tp:taxon-name><tp:taxon-name-part taxon-name-part-type="subfamily">Drusinae</tp:taxon-name-part></tp:taxon-name> (<tp:taxon-name><tp:taxon-name-part taxon-name-part-type="family">Limnephilidae</tp:taxon-name-part></tp:taxon-name>, <tp:taxon-name><tp:taxon-name-part taxon-name-part-type="order">Trichoptera</tp:taxon-name-part></tp:taxon-name>).</article-title> <source>Molecular Phylogenetics and Evolution</source>. </mixed-citation></ref></ref-list></tp:taxon-treatment>
