# Supplementary material for: Description of two new filtering carnivore Drusus species (Limnephilidae, Drusinae) from the Western Balkans
Source: Zookeys. 2015 Jul 16;(513):79–104. doi: 10.3897/zookeys.513.9908 (PMC4524279; doi:10.3897/zookeys.513.9908)
Supplement: XML Treatment for Drusus meridionalis [file zookeys.513.9908-treatment7.xml]

<!DOCTYPE tp:taxon-treatment
  PUBLIC "-//TaxonX//DTD Taxonomic Treatment Publishing DTD v0 20100105//EN" "tax-treatment-NSO.dtd">
<tp:taxon-treatment xmlns:tp="http://www.plazi.org/taxpub"><tp:treatment-meta><kwd-group><label>Taxon classification</label><kwd><named-content content-type="kingdom">Animalia</named-content></kwd><kwd><named-content content-type="order">Trichoptera</named-content></kwd><kwd><named-content content-type="family">Limnephilidae</named-content></kwd></kwd-group><mixed-citation publication-type="journal"><person-group><name><surname>Vitecek</surname><given-names>Simon</given-names></name><name><surname>Kučinić</surname><given-names>Mladen</given-names></name><name><surname>Oláh</surname><given-names>János</given-names></name><name><surname>Previšić</surname><given-names>Ana</given-names></name><name><surname>Bálint</surname><given-names>Miklós</given-names></name><name><surname>Keresztes</surname><given-names>Lujza</given-names></name><name><surname>Waringer</surname><given-names>Johann</given-names></name><name><surname>Pauls</surname><given-names>Steffen U.</given-names></name><name><surname>Graf</surname><given-names>Wolfram</given-names></name></person-group><article-title>Description of two new filtering carnivore <italic><tp:taxon-name><tp:taxon-name-part taxon-name-part-type="genus">Drusus</tp:taxon-name-part></tp:taxon-name></italic> species (<tp:taxon-name><tp:taxon-name-part taxon-name-part-type="family">Limnephilidae</tp:taxon-name-part></tp:taxon-name>, <tp:taxon-name><tp:taxon-name-part taxon-name-part-type="subfamily">Drusinae</tp:taxon-name-part></tp:taxon-name>) from the Western Balkans</article-title><source>Zookeys</source><day>16</day><month>7</month><year>2015</year><volume>2015</volume><issue>513</issue><fpage>79</fpage><lpage>104</lpage><pub-id pub-id-type="doi">10.3897/zookeys.513.9908</pub-id></mixed-citation></tp:treatment-meta><tp:nomenclature><tp:taxon-name>
                            <tp:taxon-name-part taxon-name-part-type="genus">Drusus</tp:taxon-name-part>
                            <tp:taxon-name-part taxon-name-part-type="species">meridionalis</tp:taxon-name-part>
                        </tp:taxon-name><tp:taxon-authority>Kumanski, 1973</tp:taxon-authority><xref ref-type="fig" rid="F7">Fig. 7</xref><!--PageBreak--></tp:nomenclature><tp:treatment-sec sec-type="material"><title>Material examined.</title><p>10 males: Bulgaria, Vihren, Pirin Mountains, Okotovo-Banserishka, marshy spring; <named-content xmlns:xlink="http://www.w3.org/1999/xlink" content-type="dwc:verbatimCoordinates" xlink:type="simple">N41.7389, E23.4462</named-content>; leg. Keresztes, Török, Kolcsár; 23.VIII.2013; in coll WG.</p></tp:treatment-sec><tp:treatment-sec sec-type="Type locality"><title>Type locality.</title><p>Bulgaria, Rila and Pirin Mountains.</p></tp:treatment-sec><tp:treatment-sec sec-type="Description"><title>Description.</title><p><italic>Adults.</italic> Habitus yellow to brown; sternites and tergites yellow to brown; cephalic and thoracic setal areas pale; cephlic and thoracic setation blond, abdominal setation scarce, short, dark; legs yellow to light brown, proximally darker; haustellum and intersegmental integument pale, whitish; wings yellow to fawn, with blond setae on veins and membrane. Male maxillary palp 3-segmented. Forewing length 12–14 mm; spur formula 1–3–3.</p><p><italic>Male genitalia</italic> (Fig. <xref ref-type="fig" rid="F7">7</xref>). Tergite VIII yellow to brown, setae absent; spinose area in lateral view approximately flat, in dorsal view suboval, somewhat rectangular cranially; flanked by membraneous, less sclerotized area bearing single seta. Segment IX in lateral view ventrally slightly concave distally; in caudal view wider ventrally than dorsally; with distinct, approximately triangular, rounded protrusion in dorsal half (best seen in dorsal view). Superior appendages in lateral view suboval, curved obtusely caudad in proximal third, proximally with distinct dorsal protrusion, longest in anterioposterior axis: approximately 3 times longer <!--PageBreak-->than high; in dorsal view proximally slightly concave medially; medial transverse section oval. Intermediate appendages in lateral view with rounded, rough tip; in dorsal view 2 separate parallel tips, each oval, rough; in caudal view subtriangular, dorsally with 2 separate tips. Inferior appendages in lateral view conical; in ventral and dorsal views slender with minute subtriangular medial protrusion and shallow notch; in ventral view with longitudinal groove delimiting medial lobe. Parameres simple, with single, bulbously based tine in distal third.</p><fig id="F7" position="float" orientation="portrait"><label>Figure 7.</label><caption><p>Male genitalia of <italic><tp:taxon-name><tp:taxon-name-part taxon-name-part-type="genus">Drusus</tp:taxon-name-part> <tp:taxon-name-part taxon-name-part-type="species">meridionalis</tp:taxon-name-part></tp:taxon-name></italic>. <bold>A</bold> left lateral view <bold>B</bold> paramere, lateral view <bold>C</bold> caudal view <bold>D</bold> dorsal view <bold>E</bold> ventral view. Scale bar denotes 1 mm. Del. Vitecek.</p></caption><graphic xmlns:xlink="http://www.w3.org/1999/xlink" xlink:href="zookeys-513-079-g007.jpg" position="float" orientation="portrait" xlink:type="simple" id="oo_47309.jpg"/></fig><p>Female depicted by <xref ref-type="bibr" rid="B29">Kumanski (1973)</xref>, <xref ref-type="bibr" rid="B30">Malicky (2004)</xref>; larva in key presented by <xref ref-type="bibr" rid="B63">Vitecek et al. (in press)</xref>; pupa unknown.</p></tp:treatment-sec><tp:treatment-sec sec-type="Distribution"><title>Distribution.</title><p>Regionally in the Eastern Balkans (ecoregion 7) (Fig. <xref ref-type="fig" rid="F11">11</xref>).</p><!--PageBreak--></tp:treatment-sec><tp:treatment-sec sec-type="Comments"><title>Comments.</title><p>This species was first described as a subspecies of <italic><tp:taxon-name><tp:taxon-name-part taxon-name-part-type="genus">Drusus</tp:taxon-name-part> <tp:taxon-name-part taxon-name-part-type="species">romanicus</tp:taxon-name-part></tp:taxon-name></italic>, but was elevated to species rank (<xref ref-type="bibr" rid="B63">Vitecek et al. in press</xref>). It is morphologically distinct from <italic><tp:taxon-name><tp:taxon-name-part taxon-name-part-type="genus">Drusus</tp:taxon-name-part> <tp:taxon-name-part taxon-name-part-type="species">romanicus</tp:taxon-name-part></tp:taxon-name></italic>, disjunct in distribution, and was recovered as a well-separated clade from <italic><tp:taxon-name><tp:taxon-name-part taxon-name-part-type="genus">Drusus</tp:taxon-name-part> <tp:taxon-name-part taxon-name-part-type="species">romanicus</tp:taxon-name-part></tp:taxon-name></italic> in the phylogenetic analyses of <xref ref-type="bibr" rid="B43">Pauls et al. (2009)</xref> and <xref ref-type="bibr" rid="B63">Vitecek et al. (in press)</xref>.</p></tp:treatment-sec><tp:treatment-sec><!--Section generated to contain objects referenced in tp:taxon-treatment.--><fig id="F11" position="float" orientation="portrait"><label>Figure 11.</label><caption><p>Distribution of filtering carnivore <tp:taxon-name><tp:taxon-name-part taxon-name-part-type="subfamily">Drusinae</tp:taxon-name-part></tp:taxon-name>. Single records of endemic species are depicted as symbols, stroked or filled areas denote ranges of more widely distributed species with a higher number of occurrence records.</p></caption><graphic xmlns:xlink="http://www.w3.org/1999/xlink" xlink:href="zookeys-513-079-g011.jpg" position="float" orientation="portrait" xlink:type="simple" id="oo_47313.jpg"/></fig></tp:treatment-sec><ref-list><ref id="B29"><mixed-citation xmlns:xlink="http://www.w3.org/1999/xlink" xlink:type="simple"><person-group><name name-style="western"><surname>Kumanski</surname><given-names>K</given-names></name></person-group> (<year>1973</year>) <article-title>Die Unterfamilie <tp:taxon-name><tp:taxon-name-part taxon-name-part-type="subfamily">Drusinae</tp:taxon-name-part></tp:taxon-name> (<tp:taxon-name><tp:taxon-name-part taxon-name-part-type="order">Trichoptera</tp:taxon-name-part></tp:taxon-name>) in Bulgarien.</article-title> <source>Tijdschrift voor Entomologie</source> <volume>116</volume>: <fpage>107</fpage>–<lpage>121</lpage>. </mixed-citation></ref><ref id="B30"><mixed-citation xmlns:xlink="http://www.w3.org/1999/xlink" xlink:type="simple"><person-group><name name-style="western"><surname>Malicky</surname><given-names>H</given-names></name></person-group> (<year>2004</year>) <source>Atlas of European <tp:taxon-name><tp:taxon-name-part taxon-name-part-type="order">Trichoptera</tp:taxon-name-part></tp:taxon-name></source>, <edition>Second edition</edition>. <publisher-name>Springer</publisher-name>, <size units="page">359 pp</size>. </mixed-citation></ref><ref id="B63"><mixed-citation xmlns:xlink="http://www.w3.org/1999/xlink" xlink:type="simple"><person-group><name name-style="western"><surname>Vitecek</surname><given-names>S</given-names></name><name name-style="western"><surname>Graf</surname><given-names>W</given-names></name><name name-style="western"><surname>Previšić</surname><given-names>A</given-names></name><name name-style="western"><surname>Kučinić</surname><given-names>M</given-names></name><name name-style="western"><surname>Oláh</surname><given-names>J</given-names></name><name name-style="western"><surname>Bálint</surname><given-names>M</given-names></name><name name-style="western"><surname>Keresztes</surname><given-names>L</given-names></name><name name-style="western"><surname>Pauls</surname><given-names>S</given-names></name><name name-style="western"><surname>Waringer</surname><given-names>J</given-names></name></person-group> (<year>in press</year>) <article-title>A hairy case: The evolution of filtering carnivorous <tp:taxon-name><tp:taxon-name-part taxon-name-part-type="subfamily">Drusinae</tp:taxon-name-part></tp:taxon-name> (<tp:taxon-name><tp:taxon-name-part taxon-name-part-type="family">Limnephilidae</tp:taxon-name-part></tp:taxon-name>, <tp:taxon-name><tp:taxon-name-part taxon-name-part-type="order">Trichoptera</tp:taxon-name-part></tp:taxon-name>).</article-title> <source>Molecular Phylogenetics and Evolution</source>. </mixed-citation></ref><ref id="B43"><mixed-citation xmlns:xlink="http://www.w3.org/1999/xlink" xlink:type="simple"><person-group><name name-style="western"><surname>Pauls</surname><given-names>SU</given-names></name><name name-style="western"><surname>Theißinger</surname><given-names>K</given-names></name><name name-style="western"><surname>Ujvarosi</surname><given-names>L</given-names></name><name name-style="western"><surname>Bálint</surname><given-names>M</given-names></name><name name-style="western"><surname>Haase</surname><given-names>P</given-names></name></person-group> (<year>2009</year>) <article-title>Population structure in two closely related, partially sympatric caddisflies in Eastern Europe: historic introgression, limited dispersal and cryptic diversity.</article-title> <source>Journal of the North American Benthological Society</source> <volume>28</volume>: <fpage>517</fpage>–<lpage>536</lpage>. doi: <ext-link ext-link-type="doi" xlink:href="10.1899/08-100.1" xlink:type="simple">10.1899/08-100.1</ext-link> </mixed-citation></ref></ref-list></tp:taxon-treatment>
