# Supplementary material for: Description of two new filtering carnivore Drusus species (Limnephilidae, Drusinae) from the Western Balkans
Source: Zookeys. 2015 Jul 16;(513):79–104. doi: 10.3897/zookeys.513.9908 (PMC4524279; doi:10.3897/zookeys.513.9908)
Supplement: XML Treatment for Drusus muelleri [file zookeys.513.9908-treatment8.xml]

<!DOCTYPE tp:taxon-treatment
  PUBLIC "-//TaxonX//DTD Taxonomic Treatment Publishing DTD v0 20100105//EN" "tax-treatment-NSO.dtd">
<tp:taxon-treatment xmlns:tp="http://www.plazi.org/taxpub"><tp:treatment-meta><kwd-group><label>Taxon classification</label><kwd><named-content content-type="kingdom">Animalia</named-content></kwd><kwd><named-content content-type="order">Trichoptera</named-content></kwd><kwd><named-content content-type="family">Limnephilidae</named-content></kwd></kwd-group><mixed-citation publication-type="journal"><person-group><name><surname>Vitecek</surname><given-names>Simon</given-names></name><name><surname>Kučinić</surname><given-names>Mladen</given-names></name><name><surname>Oláh</surname><given-names>János</given-names></name><name><surname>Previšić</surname><given-names>Ana</given-names></name><name><surname>Bálint</surname><given-names>Miklós</given-names></name><name><surname>Keresztes</surname><given-names>Lujza</given-names></name><name><surname>Waringer</surname><given-names>Johann</given-names></name><name><surname>Pauls</surname><given-names>Steffen U.</given-names></name><name><surname>Graf</surname><given-names>Wolfram</given-names></name></person-group><article-title>Description of two new filtering carnivore <italic><tp:taxon-name><tp:taxon-name-part taxon-name-part-type="genus">Drusus</tp:taxon-name-part></tp:taxon-name></italic> species (<tp:taxon-name><tp:taxon-name-part taxon-name-part-type="family">Limnephilidae</tp:taxon-name-part></tp:taxon-name>, <tp:taxon-name><tp:taxon-name-part taxon-name-part-type="subfamily">Drusinae</tp:taxon-name-part></tp:taxon-name>) from the Western Balkans</article-title><source>Zookeys</source><day>16</day><month>7</month><year>2015</year><volume>2015</volume><issue>513</issue><fpage>79</fpage><lpage>104</lpage><pub-id pub-id-type="doi">10.3897/zookeys.513.9908</pub-id></mixed-citation></tp:treatment-meta><tp:nomenclature><tp:taxon-name>
                            <tp:taxon-name-part taxon-name-part-type="genus">Drusus</tp:taxon-name-part>
                            <tp:taxon-name-part taxon-name-part-type="species">muelleri</tp:taxon-name-part>
                        </tp:taxon-name><tp:taxon-authority>McLachlan, 1868</tp:taxon-authority><xref ref-type="fig" rid="F8">Fig. 8</xref></tp:nomenclature><tp:treatment-sec sec-type="material"><title>Material examined.</title><p>1 male: Switzerland, Furkapass; <named-content xmlns:xlink="http://www.w3.org/1999/xlink" content-type="dwc:verbatimCoordinates" xlink:type="simple">N46.5888, E8.4327</named-content>; leg. Graf; 21.VII.2006, in coll. WG.</p></tp:treatment-sec><tp:treatment-sec sec-type="Type locality"><title>Type locality.</title><p>Switzerland, Canton of Uri, Hospental.</p></tp:treatment-sec><tp:treatment-sec sec-type="Description"><title>Description.</title><p><italic>Adults.</italic> Habitus dark; sternites and tergites brown; cephalic and thoracic setal areas pale, cephalic and thoracic setation blond, abdominal setation scarce, short, dark; coxa, trochanter, femur brown, tibia and tarsi fawn; haustellum and intersegmental integument pale, whitish; wings brown, smoky, with dark setae on veins and blond setae on membrane. Male maxillary palp 3-segmented; Forewing length 11–13 mm (<xref ref-type="bibr" rid="B30">Malicky 2004</xref>); spur formula 1–3–3.</p><p><italic>Male genitalia</italic> (Fig. <xref ref-type="fig" rid="F8">8</xref>). Tergite VIII brown, setae absent; spinose area in lateral view convex with caudal ventral lobe, in dorsal view suboval with small medial protrusion; flanked by membraneous, less sclerotized areas. Segment IX in lateral view ventrally slightly concave distally; in caudal view wider dorsally than ventrally; with sharp caudally straight subtriangular protrusion in the dorsal half (best seen in dorsal and ventral views). Superior appendages in lateral view irregular, curved obtusely caudad in proximal quarter, proximally distinctly dilated, distally clavate, longest in anterioposterior axis: approximately 5 times longer than high; in dorsal view the proximal third concave medially; medial transverse section circular. Intermediate appendages in lateral view with long, rounded rough tip; in dorsal view tips separate, approximately parallel, proximally bulbous; in caudal view subtriangular. Inferior appendages in lateral view subtriangular, ventrally irregular, proximally sightly concave dorsally; in ventral and dorsal views broad, with small subtriangular medial protrusion and distinct notch; in ventral view with longitudinal groove delimiting medial lobe; in caudal view broad. Parameres simple, with single dorsal tine in distal third.</p><fig id="F8" position="float" orientation="portrait"><label>Figure 8.</label><caption><p>Male genitalia of <italic><tp:taxon-name><tp:taxon-name-part taxon-name-part-type="genus">Drusus</tp:taxon-name-part> <tp:taxon-name-part taxon-name-part-type="species">muelleri</tp:taxon-name-part></tp:taxon-name></italic>. <bold>A</bold> left lateral view <bold>B</bold> paramere, lateral view <bold>C</bold> caudal view <bold>D</bold> dorsal view <bold>E</bold> ventral view. Scale bar denotes 1 mm. Del. Vitecek.</p></caption><graphic xmlns:xlink="http://www.w3.org/1999/xlink" xlink:href="zookeys-513-079-g008.jpg" position="float" orientation="portrait" xlink:type="simple" id="oo_47310.jpg"/></fig><p>Female depicted by <xref ref-type="bibr" rid="B53">Schmid (1956)</xref>, <xref ref-type="bibr" rid="B30">Malicky (2004)</xref>, larva in key presented by <xref ref-type="bibr" rid="B65">Waringer and Graf (2011)</xref>, <xref ref-type="bibr" rid="B63">Vitecek et al. (in press)</xref>; pupa unknown.</p></tp:treatment-sec><tp:treatment-sec sec-type="Distribution"><title>Distribution.</title><p>Regionally in the Western Alps (ecoregion 4) (Fig. <xref ref-type="fig" rid="F11">11</xref>).</p></tp:treatment-sec><tp:treatment-sec><!--Section generated to contain objects referenced in tp:taxon-treatment.--><fig id="F11" position="float" orientation="portrait"><label>Figure 11.</label><caption><p>Distribution of filtering carnivore <tp:taxon-name><tp:taxon-name-part taxon-name-part-type="subfamily">Drusinae</tp:taxon-name-part></tp:taxon-name>. Single records of endemic species are depicted as symbols, stroked or filled areas denote ranges of more widely distributed species with a higher number of occurrence records.</p></caption><graphic xmlns:xlink="http://www.w3.org/1999/xlink" xlink:href="zookeys-513-079-g011.jpg" position="float" orientation="portrait" xlink:type="simple" id="oo_47313.jpg"/></fig></tp:treatment-sec><ref-list><ref id="B30"><mixed-citation xmlns:xlink="http://www.w3.org/1999/xlink" xlink:type="simple"><person-group><name name-style="western"><surname>Malicky</surname><given-names>H</given-names></name></person-group> (<year>2004</year>) <source>Atlas of European <tp:taxon-name><tp:taxon-name-part taxon-name-part-type="order">Trichoptera</tp:taxon-name-part></tp:taxon-name></source>, <edition>Second edition</edition>. <publisher-name>Springer</publisher-name>, <size units="page">359 pp</size>. </mixed-citation></ref><ref id="B53"><mixed-citation xmlns:xlink="http://www.w3.org/1999/xlink" xlink:type="simple"><person-group><name name-style="western"><surname>Schmid</surname><given-names>F</given-names></name></person-group> (<year>1956</year>) <article-title>La sous-famille des <tp:taxon-name><tp:taxon-name-part taxon-name-part-type="subfamily">Drusinae</tp:taxon-name-part></tp:taxon-name> (<tp:taxon-name><tp:taxon-name-part taxon-name-part-type="order">Trichoptera</tp:taxon-name-part></tp:taxon-name>, <tp:taxon-name><tp:taxon-name-part taxon-name-part-type="family">Limnophilidae</tp:taxon-name-part></tp:taxon-name>).</article-title> <source>Mémoires de l’Institut Royal des Sciences Naturelles de Belgique</source>, <series>2. serie</series>, <volume>55</volume>: <fpage>1</fpage>–<lpage>92</lpage>. </mixed-citation></ref><ref id="B65"><mixed-citation xmlns:xlink="http://www.w3.org/1999/xlink" xlink:type="simple"><person-group><name name-style="western"><surname>Waringer</surname><given-names>J</given-names></name><name name-style="western"><surname>Graf</surname><given-names>W</given-names></name></person-group> (<year>2011</year>) <source>Atlas of Central European <tp:taxon-name><tp:taxon-name-part taxon-name-part-type="order">Trichoptera</tp:taxon-name-part></tp:taxon-name> Larvae.</source> <publisher-name>Erik Mauch Verlag</publisher-name>, <publisher-loc>Dinkelscherben</publisher-loc>, <size units="page">468 pp</size>. </mixed-citation></ref><ref id="B63"><mixed-citation xmlns:xlink="http://www.w3.org/1999/xlink" xlink:type="simple"><person-group><name name-style="western"><surname>Vitecek</surname><given-names>S</given-names></name><name name-style="western"><surname>Graf</surname><given-names>W</given-names></name><name name-style="western"><surname>Previšić</surname><given-names>A</given-names></name><name name-style="western"><surname>Kučinić</surname><given-names>M</given-names></name><name name-style="western"><surname>Oláh</surname><given-names>J</given-names></name><name name-style="western"><surname>Bálint</surname><given-names>M</given-names></name><name name-style="western"><surname>Keresztes</surname><given-names>L</given-names></name><name name-style="western"><surname>Pauls</surname><given-names>S</given-names></name><name name-style="western"><surname>Waringer</surname><given-names>J</given-names></name></person-group> (<year>in press</year>) <article-title>A hairy case: The evolution of filtering carnivorous <tp:taxon-name><tp:taxon-name-part taxon-name-part-type="subfamily">Drusinae</tp:taxon-name-part></tp:taxon-name> (<tp:taxon-name><tp:taxon-name-part taxon-name-part-type="family">Limnephilidae</tp:taxon-name-part></tp:taxon-name>, <tp:taxon-name><tp:taxon-name-part taxon-name-part-type="order">Trichoptera</tp:taxon-name-part></tp:taxon-name>).</article-title> <source>Molecular Phylogenetics and Evolution</source>. </mixed-citation></ref></ref-list></tp:taxon-treatment>
