# Supplementary material for: Description of two new filtering carnivore Drusus species (Limnephilidae, Drusinae) from the Western Balkans
Source: Zookeys. 2015 Jul 16;(513):79–104. doi: 10.3897/zookeys.513.9908 (PMC4524279; doi:10.3897/zookeys.513.9908)
Supplement: XML Treatment for Drusus siveci [file zookeys.513.9908-treatment10.xml]

<!DOCTYPE tp:taxon-treatment
  PUBLIC "-//TaxonX//DTD Taxonomic Treatment Publishing DTD v0 20100105//EN" "tax-treatment-NSO.dtd">
<tp:taxon-treatment xmlns:tp="http://www.plazi.org/taxpub"><tp:treatment-meta><kwd-group><label>Taxon classification</label><kwd><named-content content-type="kingdom">Animalia</named-content></kwd><kwd><named-content content-type="order">Trichoptera</named-content></kwd><kwd><named-content content-type="family">Limnephilidae</named-content></kwd></kwd-group><mixed-citation publication-type="journal"><person-group><name><surname>Vitecek</surname><given-names>Simon</given-names></name><name><surname>Kučinić</surname><given-names>Mladen</given-names></name><name><surname>Oláh</surname><given-names>János</given-names></name><name><surname>Previšić</surname><given-names>Ana</given-names></name><name><surname>Bálint</surname><given-names>Miklós</given-names></name><name><surname>Keresztes</surname><given-names>Lujza</given-names></name><name><surname>Waringer</surname><given-names>Johann</given-names></name><name><surname>Pauls</surname><given-names>Steffen U.</given-names></name><name><surname>Graf</surname><given-names>Wolfram</given-names></name></person-group><article-title>Description of two new filtering carnivore <italic><tp:taxon-name><tp:taxon-name-part taxon-name-part-type="genus">Drusus</tp:taxon-name-part></tp:taxon-name></italic> species (<tp:taxon-name><tp:taxon-name-part taxon-name-part-type="family">Limnephilidae</tp:taxon-name-part></tp:taxon-name>, <tp:taxon-name><tp:taxon-name-part taxon-name-part-type="subfamily">Drusinae</tp:taxon-name-part></tp:taxon-name>) from the Western Balkans</article-title><source>Zookeys</source><day>16</day><month>7</month><year>2015</year><volume>2015</volume><issue>513</issue><fpage>79</fpage><lpage>104</lpage><pub-id pub-id-type="doi">10.3897/zookeys.513.9908</pub-id></mixed-citation></tp:treatment-meta><tp:nomenclature><tp:taxon-name>
                            <tp:taxon-name-part taxon-name-part-type="genus">Drusus</tp:taxon-name-part>
                            <tp:taxon-name-part taxon-name-part-type="species">siveci</tp:taxon-name-part>
                        </tp:taxon-name><tp:taxon-authority>Malicky, 1981</tp:taxon-authority><xref ref-type="fig" rid="F10">Fig. 10</xref><!--PageBreak--></tp:nomenclature><tp:treatment-sec sec-type="material"><title>Material examined.</title><p>5 males: Bosnia and Herzegovina, Sutjeska National Park, stream close to Čermerno; <named-content xmlns:xlink="http://www.w3.org/1999/xlink" content-type="dwc:verbatimCoordinates" xlink:type="simple">N43.2650, E18.5927</named-content>; leg. Previšić, Miliša; 04.VII.2012; in coll. AP.</p></tp:treatment-sec><tp:treatment-sec sec-type="Type locality"><title>Type locality.</title><p>Montenegro, Andrijevica, Gnjili Potok.</p></tp:treatment-sec><tp:treatment-sec sec-type="Description"><title>Description.</title><p><italic>Adults.</italic> Habitus yellow to fawn; sternites and tergites fawn; cephalic and thoracic setal areas pale; cephalic, thoracic and abdominal setation blond; legs yellow to fawn; haustellum and intersegmental integument pale, whitish; wings fawn, with blond to brown setae on veins and blond setae on membrane. Male maxillary palp 3-segmented, forewing length 10–12 mm, spur formula 1–3–3.</p><p><italic>Male genitalia</italic> (Fig. <xref ref-type="fig" rid="F10">10</xref>). Tergite VIII fawn, setation concentrated dorsally and posterolaterally, with slight dorsal protrusion; spinose area in lateral view approximately flat, in dorsal view oval; flanked by membraneous, less sclerotized areas. Segment IX in lateral view with medial caudad protrusion, ventrally irregularly concave distally; in caudal view wider dorsally than ventrally; with distinct rounded triangular protrusion in dorsal half (best seen in dorsal and ventral views). Superior appendages in lateral view suboval, curved obtusely caudad in proximal half, proximal half with distinct rounded protrusion, in dorsal view slightly concave medially; medial transverse section subcircular. Intermediate appendages in lateral view with pointed, hook-like tip arching dorsad; in dorsal and caudal views the tips fused; in caudal view subtriangular. Inferior appendages in lateral view conical, short, blunt, posteroventrally somewhat concave; in ventral view with medial protrusion and distinct notch. Parameres simple, with single bulbously based tine in distal third.</p><fig id="F10" position="float" orientation="portrait"><label>Figure 10.</label><caption><p>Male genitalia of <italic><tp:taxon-name><tp:taxon-name-part taxon-name-part-type="genus">Drusus</tp:taxon-name-part> <tp:taxon-name-part taxon-name-part-type="species">siveci</tp:taxon-name-part></tp:taxon-name></italic>. <bold>A</bold> left lateral view <bold>B</bold> paramere, lateral view <bold>C</bold> caudal view <bold>D</bold> dorsal view <bold>E</bold> ventral view. Scale bar denotes 1 mm. Del. Vitecek.</p></caption><graphic xmlns:xlink="http://www.w3.org/1999/xlink" xlink:href="zookeys-513-079-g010.jpg" position="float" orientation="portrait" xlink:type="simple" id="oo_47312.jpg"/></fig><p>Female and pupa unknown; larva in key presented by <xref ref-type="bibr" rid="B63">Vitecek et al. (in press)</xref>.</p></tp:treatment-sec><tp:treatment-sec sec-type="Distribution"><title>Distribution.</title><p>Micro-endemic of the Dinaric Western Balkans (ecoregion 5) (Fig. <xref ref-type="fig" rid="F11">11</xref>).</p><fig id="F11" position="float" orientation="portrait"><label>Figure 11.</label><caption><p>Distribution of filtering carnivore <tp:taxon-name><tp:taxon-name-part taxon-name-part-type="subfamily">Drusinae</tp:taxon-name-part></tp:taxon-name>. Single records of endemic species are depicted as symbols, stroked or filled areas denote ranges of more widely distributed species with a higher number of occurrence records.</p></caption><graphic xmlns:xlink="http://www.w3.org/1999/xlink" xlink:href="zookeys-513-079-g011.jpg" position="float" orientation="portrait" xlink:type="simple" id="oo_47313.jpg"/></fig><!--PageBreak--></tp:treatment-sec><ref-list><ref id="B63"><mixed-citation xmlns:xlink="http://www.w3.org/1999/xlink" xlink:type="simple"><person-group><name name-style="western"><surname>Vitecek</surname><given-names>S</given-names></name><name name-style="western"><surname>Graf</surname><given-names>W</given-names></name><name name-style="western"><surname>Previšić</surname><given-names>A</given-names></name><name name-style="western"><surname>Kučinić</surname><given-names>M</given-names></name><name name-style="western"><surname>Oláh</surname><given-names>J</given-names></name><name name-style="western"><surname>Bálint</surname><given-names>M</given-names></name><name name-style="western"><surname>Keresztes</surname><given-names>L</given-names></name><name name-style="western"><surname>Pauls</surname><given-names>S</given-names></name><name name-style="western"><surname>Waringer</surname><given-names>J</given-names></name></person-group> (<year>in press</year>) <article-title>A hairy case: The evolution of filtering carnivorous <tp:taxon-name><tp:taxon-name-part taxon-name-part-type="subfamily">Drusinae</tp:taxon-name-part></tp:taxon-name> (<tp:taxon-name><tp:taxon-name-part taxon-name-part-type="family">Limnephilidae</tp:taxon-name-part></tp:taxon-name>, <tp:taxon-name><tp:taxon-name-part taxon-name-part-type="order">Trichoptera</tp:taxon-name-part></tp:taxon-name>).</article-title> <source>Molecular Phylogenetics and Evolution</source>. </mixed-citation></ref></ref-list></tp:taxon-treatment>
